# Supplementary material for: The PI3Kδ-Selective Inhibitor Idelalisib Minimally Interferes with Immune Effector Function Mediated by Rituximab or Obinutuzumab and Significantly Augments B Cell Depletion In Vivo
Source: J Immunol. 2018 Feb 16;200(7):2304–12. doi: 10.4049/jimmunol.1700323 (PMC5857647; doi:10.4049/jimmunol.1700323)
Supplement: Data Supplement [file JI_1700323.zip]

Archive with 2 entries (2 files):
- JI_1700323_Supplemental_Figure_1.pdf
- manifest.xml
