# Supplementary material for: The PI3Kδ-Selective Inhibitor Idelalisib Minimally Interferes with Immune Effector Function Mediated by Rituximab or Obinutuzumab and Significantly Augments B Cell Depletion In Vivo
Source: J Immunol. 2018 Feb 16;200(7):2304–12. doi: 10.4049/jimmunol.1700323 (PMC5857647; doi:10.4049/jimmunol.1700323)
Supplement: Data Supplement [file JI_1700323.zip › manifest.xml]

<?xml version="1.0" encoding="ISO-8859-1"?><!DOCTYPE datasupp PUBLIC "-//HIGHWIRE//DTD HighWire Data Supplement Manifest//EN" "http://schema.highwire.org/public/hwx/ds/datasupplement_manifest.dtd"><datasupp sitecode="jimmunol"><resource type="doi">10.4049/jimmunol.1700323</resource><linktext>Data Supplement</linktext><datasupp_id_string>Supplemental</datasupp_id_string><title>Data Supplement</title><description></description><file><filename>JI_1700323_Supplemental_Figure_1.pdf</filename><linktext>Supplemental Figure 1 (PDF)</linktext><item_id_string>Supplemental_PDF1</item_id_string><description></description></file></datasupp>
